# Supplementary material for: ﻿Anormalousliu sp. nov.: a first record and a new species of the genus Anormalous Liu, 2011 (Orthoptera, Tettigoniidae, Phaneropterinae) from India
Source: Zookeys. 2021 Dec 16;1078:49–55. doi: 10.3897/zookeys.1078.75499 (PMC8702528; doi:10.3897/zookeys.1078.75499)
Supplement: XML Treatment for Anormalou [file zookeys.1078.75499-treatment1.xml]

<!DOCTYPE tp:taxon-treatment
  PUBLIC "-//TaxonX//DTD Taxonomic Treatment Publishing DTD v0 20100105//EN" "tax-treatment-NSO.dtd">
<tp:taxon-treatment xmlns:tp="http://www.plazi.org/taxpub"><tp:treatment-meta><kwd-group><label>Taxon classification</label><kwd>
              <named-content content-type="kingdom">Animalia</named-content>
            </kwd><kwd>
              <named-content content-type="order">Orthoptera</named-content>
            </kwd><kwd>
              <named-content content-type="family">Tettigoniidae</named-content>
            </kwd></kwd-group><mixed-citation publication-type="journal"><person-group><name><surname>Shah1</surname><given-names>Muzamil Syed</given-names></name><name><surname>Usmani1</surname><given-names>Mohd Kamil</given-names></name></person-group><article-title>﻿<italic><tp:taxon-name><tp:taxon-name-part taxon-name-part-type="genus" reg="Anormalous">Anormalous</tp:taxon-name-part><tp:taxon-name-part taxon-name-part-type="species" reg="liu">liu</tp:taxon-name-part></tp:taxon-name></italic> sp. nov.: a first record and a new species of the genus <italic><tp:taxon-name><tp:taxon-name-part taxon-name-part-type="genus" reg="Anormalous">Anormalous</tp:taxon-name-part></tp:taxon-name></italic> Liu, 2011 (<tp:taxon-name><tp:taxon-name-part taxon-name-part-type="order">Orthoptera</tp:taxon-name-part></tp:taxon-name>, <tp:taxon-name><tp:taxon-name-part taxon-name-part-type="family">Tettigoniidae</tp:taxon-name-part></tp:taxon-name>, <tp:taxon-name><tp:taxon-name-part taxon-name-part-type="subfamily">Phaneropterinae</tp:taxon-name-part></tp:taxon-name>) from India</article-title><source>Zookeys</source><day>16</day><month>12</month><year>2021</year><volume>1078</volume><fpage>49</fpage><lpage>55</lpage><pub-id pub-id-type="doi">10.3897/zookeys.1078.75499</pub-id></mixed-citation></tp:treatment-meta><tp:nomenclature><label>﻿</label><tp:taxon-name>
            <object-id xmlns:xlink="http://www.w3.org/1999/xlink" content-type="arpha" xlink:type="simple">465C8BD2-E35B-5826-AB86-DF16F2F43F76</object-id>
            <tp:taxon-name-part taxon-name-part-type="genus" reg="Anormalou">Anormalou</tp:taxon-name-part>
          </tp:taxon-name><tp:taxon-authority>Liu, 2011</tp:taxon-authority></tp:nomenclature><tp:treatment-sec sec-type="description" id="SECID0ERDAC"><title>Description.</title><p>Small sized body (Figs <xref ref-type="fig" rid="F1">1–4</xref>), light green, head more or less oval in shape (Fig. <xref ref-type="fig" rid="F2">5</xref>), fastigium dorsally sulcate with conical apex, narrower than first antennal segment (Fig. <xref ref-type="fig" rid="F2">8</xref>). Lateral lobe of pronotum distinctly longer than high (Fig. <xref ref-type="fig" rid="F2">6</xref>). Pronotal disc with prozona smooth and metazona flat, without lateral carinae (Fig. <xref ref-type="fig" rid="F2">7</xref>). Lateral lobe of pronotum with shallow humeral sinus. Eyes large and bulging outwards, antenna long (Figs <xref ref-type="fig" rid="F1">1–4</xref>), male subgenital plate elongate, notch at apical margin present or absent, devoid of distinct styli (Fig. <xref ref-type="fig" rid="F2">10</xref>), female tegmen comparatively shorter than male’s with visible longitudinal veins (Figs <xref ref-type="fig" rid="F1">3</xref>, <xref ref-type="fig" rid="F1">4</xref>), last abdominal tergite rounded (Fig. <xref ref-type="fig" rid="F3">16</xref>), and ovipositor weekly curved (Fig. <xref ref-type="fig" rid="F3">18</xref>).</p></tp:treatment-sec><tp:treatment-sec sec-type="distribution" id="SECID0EDFAC"><title>Distribution.</title><p>China and India (Kashmir)</p></tp:treatment-sec><tp:treatment-sec><!--Section generated to contain objects referenced in tp:taxon-treatment.--><fig id="F1" position="float" orientation="portrait"><object-id xmlns:xlink="http://www.w3.org/1999/xlink" content-type="doi" xlink:type="simple">10.3897/zookeys.1078.75499.figures1-4</object-id><object-id xmlns:xlink="http://www.w3.org/1999/xlink" content-type="arpha" xlink:type="simple">3861AF56-A16F-59BE-9302-E4403A7D6BAF</object-id><label>Figures 1–4.</label><caption><p><italic><tp:taxon-name><tp:taxon-name-part taxon-name-part-type="genus" reg="Anormalous">Anormalous</tp:taxon-name-part><tp:taxon-name-part taxon-name-part-type="species" reg="liu">liu</tp:taxon-name-part></tp:taxon-name></italic> sp. nov. <bold>1–2</bold> Holotype male and <bold>2–3</bold> paratype female.</p></caption><graphic xmlns:xlink="http://www.w3.org/1999/xlink" xlink:href="zookeys-1078-049-g001.jpg" position="float" orientation="portrait" xlink:type="simple" id="oo_624038.jpg"><uri content-type="original_file" xlink:type="simple">https://binary.pensoft.net/fig/624038</uri></graphic></fig><fig id="F2" position="float" orientation="portrait"><object-id xmlns:xlink="http://www.w3.org/1999/xlink" content-type="doi" xlink:type="simple">10.3897/zookeys.1078.75499.figures5-13</object-id><object-id xmlns:xlink="http://www.w3.org/1999/xlink" content-type="arpha" xlink:type="simple">3638A919-48F2-52AD-A8D8-9A34909FC2B8</object-id><label>Figures 5–13.</label><caption><p>Characters of the holotype male <italic><tp:taxon-name><tp:taxon-name-part taxon-name-part-type="genus" reg="Anormalous">Anormalous</tp:taxon-name-part><tp:taxon-name-part taxon-name-part-type="species" reg="liu">liu</tp:taxon-name-part></tp:taxon-name></italic> sp. nov. <bold>5</bold> head lateral <bold>6</bold> lateral view of pronotum <bold>7</bold> dorsal view of pronotum <bold>8</bold> fastigium <bold>9</bold> sternum <bold>10</bold> subgenital plate <bold>11</bold> cerci <bold>12</bold> male last tergite <bold>13</bold> tegmen.</p></caption><graphic xmlns:xlink="http://www.w3.org/1999/xlink" xlink:href="zookeys-1078-049-g002.jpg" position="float" orientation="portrait" xlink:type="simple" id="oo_624039.jpg"><uri content-type="original_file" xlink:type="simple">https://binary.pensoft.net/fig/624039</uri></graphic></fig><fig id="F3" position="float" orientation="portrait"><object-id xmlns:xlink="http://www.w3.org/1999/xlink" content-type="doi" xlink:type="simple">10.3897/zookeys.1078.75499.figures14-21</object-id><object-id xmlns:xlink="http://www.w3.org/1999/xlink" content-type="arpha" xlink:type="simple">3E1B8E3D-3C15-542B-86F3-BBF1A227878D</object-id><label>Figures 14–21.</label><caption><p><italic><tp:taxon-name><tp:taxon-name-part taxon-name-part-type="genus" reg="Anormalous">Anormalous</tp:taxon-name-part><tp:taxon-name-part taxon-name-part-type="species" reg="liu">liu</tp:taxon-name-part></tp:taxon-name></italic> sp. nov. <bold>14</bold> male stridulatory file <bold>15</bold> female tegmen <bold>16</bold> female last tergite <bold>17</bold> female subgenital plate <bold>18</bold> ovipositor <bold>19</bold> fore tibia <bold>20</bold> mid tibia <bold>21</bold> hind femur.</p></caption><graphic xmlns:xlink="http://www.w3.org/1999/xlink" xlink:href="zookeys-1078-049-g003.jpg" position="float" orientation="portrait" xlink:type="simple" id="oo_624040.jpg"><uri content-type="original_file" xlink:type="simple">https://binary.pensoft.net/fig/624040</uri></graphic></fig></tp:treatment-sec></tp:taxon-treatment>
