# Supplementary material for: ﻿Anormalousliu sp. nov.: a first record and a new species of the genus Anormalous Liu, 2011 (Orthoptera, Tettigoniidae, Phaneropterinae) from India
Source: Zookeys. 2021 Dec 16;1078:49–55. doi: 10.3897/zookeys.1078.75499 (PMC8702528; doi:10.3897/zookeys.1078.75499)
Supplement: XML Treatment for Anormalous liu [file zookeys.1078.75499-treatment2.xml]

<!DOCTYPE tp:taxon-treatment
  PUBLIC "-//TaxonX//DTD Taxonomic Treatment Publishing DTD v0 20100105//EN" "tax-treatment-NSO.dtd">
<tp:taxon-treatment xmlns:tp="http://www.plazi.org/taxpub"><tp:treatment-meta><kwd-group><label>Taxon classification</label><kwd>
              <named-content content-type="kingdom">Animalia</named-content>
            </kwd><kwd>
              <named-content content-type="order">Orthoptera</named-content>
            </kwd><kwd>
              <named-content content-type="family">Tettigoniidae</named-content>
            </kwd></kwd-group><mixed-citation publication-type="journal"><person-group><name><surname>Shah1</surname><given-names>Muzamil Syed</given-names></name><name><surname>Usmani1</surname><given-names>Mohd Kamil</given-names></name></person-group><article-title>﻿<italic><tp:taxon-name><tp:taxon-name-part taxon-name-part-type="genus" reg="Anormalous">Anormalous</tp:taxon-name-part><tp:taxon-name-part taxon-name-part-type="species" reg="liu">liu</tp:taxon-name-part></tp:taxon-name></italic> sp. nov.: a first record and a new species of the genus <italic><tp:taxon-name><tp:taxon-name-part taxon-name-part-type="genus" reg="Anormalous">Anormalous</tp:taxon-name-part></tp:taxon-name></italic> Liu, 2011 (<tp:taxon-name><tp:taxon-name-part taxon-name-part-type="order">Orthoptera</tp:taxon-name-part></tp:taxon-name>, <tp:taxon-name><tp:taxon-name-part taxon-name-part-type="family">Tettigoniidae</tp:taxon-name-part></tp:taxon-name>, <tp:taxon-name><tp:taxon-name-part taxon-name-part-type="subfamily">Phaneropterinae</tp:taxon-name-part></tp:taxon-name>) from India</article-title><source>Zookeys</source><day>16</day><month>12</month><year>2021</year><volume>1078</volume><fpage>49</fpage><lpage>55</lpage><pub-id pub-id-type="doi">10.3897/zookeys.1078.75499</pub-id></mixed-citation></tp:treatment-meta><tp:nomenclature><label>﻿</label><tp:taxon-name>
            <object-id xmlns:xlink="http://www.w3.org/1999/xlink" content-type="arpha" xlink:type="simple">B92E59FB-E825-5B0A-A893-8B5325D05C30</object-id>
            <tp:taxon-name-part taxon-name-part-type="genus" reg="Anormalous">Anormalous</tp:taxon-name-part>
            <tp:taxon-name-part taxon-name-part-type="species" reg="liu">liu</tp:taxon-name-part>
            <object-id xmlns:xlink="http://www.w3.org/1999/xlink" content-type="zoobank" xlink:type="simple">http://zoobank.org/49E3B7CD-3911-4E83-9D04-133C29361A30</object-id>
          </tp:taxon-name><tp:taxon-status xmlns:xlink="http://www.w3.org/1999/xlink" xlink:type="simple">sp. nov</tp:taxon-status><xref ref-type="fig" rid="F1">Figures 1–4</xref><xref ref-type="fig" rid="F2">, 5–13</xref><xref ref-type="fig" rid="F3">, 14–21</xref></tp:nomenclature><tp:treatment-sec sec-type="description" id="SECID0EMJAC"><title>Description.</title><p><bold>Male</bold>: Small sized body, eyes large and bulging outwards, antenna long and flexible, light green, fastigium dorsally sulcate with conical apex, narrower than first antennal segment. Pronotum saddle shaped; lateral lobe of pronotum distinctly longer than high. Pronotal disc with prozona smooth and metazona flat, without lateral carinae. Lateral lobe of pronotum with shallow humeral sinus. Tegmen short not surpassing the abdomen with longitudinal veins well developed, apex rounded; hind wings not well developed and shorter than tegmen. Fore tibia with two rows of 9 evenly- distributed spines ventrally; mid tibia with 12 spines ventrally and 6 dorsally; prosternum unarmed; mesosternum and metasternum with two more or less rounded lobes. Male last abdominal tergite rounded with a shallow depression; cerci long and cylindrical with pointed apex. Male subgenital plate elongated with two long lobes attached together; small notch at anterior end; apical end without distinct styli.</p><fig id="F1" position="float" orientation="portrait"><object-id xmlns:xlink="http://www.w3.org/1999/xlink" content-type="doi" xlink:type="simple">10.3897/zookeys.1078.75499.figures1-4</object-id><object-id xmlns:xlink="http://www.w3.org/1999/xlink" content-type="arpha" xlink:type="simple">3861AF56-A16F-59BE-9302-E4403A7D6BAF</object-id><label>Figures 1–4.</label><caption><p><italic><tp:taxon-name><tp:taxon-name-part taxon-name-part-type="genus" reg="Anormalous">Anormalous</tp:taxon-name-part><tp:taxon-name-part taxon-name-part-type="species" reg="liu">liu</tp:taxon-name-part></tp:taxon-name></italic> sp. nov. <bold>1–2</bold> Holotype male and <bold>2–3</bold> paratype female.</p></caption><graphic xmlns:xlink="http://www.w3.org/1999/xlink" xlink:href="zookeys-1078-049-g001.jpg" position="float" orientation="portrait" xlink:type="simple" id="oo_624038.jpg"><uri content-type="original_file" xlink:type="simple">https://binary.pensoft.net/fig/624038</uri></graphic></fig><p><bold>Female</bold>: Last abdominal tergite rounded without any incision; subgenital plate small, conical; epiproct long and tongue- shaped; cerci small, slender tapering toward the end; ovipositor long and weekly curved, with small teeth at distal end.</p></tp:treatment-sec><tp:treatment-sec sec-type="remarks" id="SECID0EUKAC"><title>Remarks.</title><p>The new species differs from the only other species, <italic><tp:taxon-name><tp:taxon-name-part taxon-name-part-type="genus" reg="Anormalous">Anormalous</tp:taxon-name-part><tp:taxon-name-part taxon-name-part-type="species" reg="zhangi">zhangi</tp:taxon-name-part></tp:taxon-name></italic><xref ref-type="bibr" rid="B6">Liu (2011)</xref>, as follows: male subgenital plate with two long cylindrical lobes fused with each other, blunt at the apices (Fig. <xref ref-type="fig" rid="F2">10</xref>), male stridulatory area longer than broad (Fig. <xref ref-type="fig" rid="F2">13</xref>), and absence of posterior apical spurs on fore and mid tibiae.</p><fig id="F2" position="float" orientation="portrait"><object-id xmlns:xlink="http://www.w3.org/1999/xlink" content-type="doi" xlink:type="simple">10.3897/zookeys.1078.75499.figures5-13</object-id><object-id xmlns:xlink="http://www.w3.org/1999/xlink" content-type="arpha" xlink:type="simple">3638A919-48F2-52AD-A8D8-9A34909FC2B8</object-id><label>Figures 5–13.</label><caption><p>Characters of the holotype male <italic><tp:taxon-name><tp:taxon-name-part taxon-name-part-type="genus" reg="Anormalous">Anormalous</tp:taxon-name-part><tp:taxon-name-part taxon-name-part-type="species" reg="liu">liu</tp:taxon-name-part></tp:taxon-name></italic> sp. nov. <bold>5</bold> head lateral <bold>6</bold> lateral view of pronotum <bold>7</bold> dorsal view of pronotum <bold>8</bold> fastigium <bold>9</bold> sternum <bold>10</bold> subgenital plate <bold>11</bold> cerci <bold>12</bold> male last tergite <bold>13</bold> tegmen.</p></caption><graphic xmlns:xlink="http://www.w3.org/1999/xlink" xlink:href="zookeys-1078-049-g002.jpg" position="float" orientation="portrait" xlink:type="simple" id="oo_624039.jpg"><uri content-type="original_file" xlink:type="simple">https://binary.pensoft.net/fig/624039</uri></graphic></fig></tp:treatment-sec><tp:treatment-sec sec-type="distribution" id="SECID0E2MAC"><title>Distribution.</title><p>India, Kashmir</p></tp:treatment-sec><tp:treatment-sec sec-type="etymology" id="SECID0EANAC"><title>Etymology.</title><p>The name of the species is given after Chun-Xiang Liu who described the genus <italic><tp:taxon-name><tp:taxon-name-part taxon-name-part-type="genus" reg="Anormalous">Anormalous</tp:taxon-name-part></tp:taxon-name></italic>.</p></tp:treatment-sec><tp:treatment-sec sec-type="material" id="SECID0ENNAC"><title>Material examined.</title><p><bold><italic>Holotype</italic>: Male.</bold> India: Jammu and Kashmir; Kashmir, Kupwara, (<named-content xmlns:xlink="http://www.w3.org/1999/xlink" content-type="dwc:verbatimCoordinates" xlink:type="simple"><named-content content-type="geo-json" specific-use="{&#34;type&#34;:&#34;Point&#34;,&#34;coordinates&#34;:[74.254600,34.526200]}" id="NCID0E1NAC" xlink:type="simple">34.5262°N, 74.2546°E</named-content></named-content>), 01 male, 16.08.2021, on grass, collected by Muzamil Syed Shah deposited in Museum of Zoology Department, Aligarh Muslim University, Aligarh Uttar Pradesh, India.</p><fig id="F3" position="float" orientation="portrait"><object-id xmlns:xlink="http://www.w3.org/1999/xlink" content-type="doi" xlink:type="simple">10.3897/zookeys.1078.75499.figures14-21</object-id><object-id xmlns:xlink="http://www.w3.org/1999/xlink" content-type="arpha" xlink:type="simple">3E1B8E3D-3C15-542B-86F3-BBF1A227878D</object-id><label>Figures 14–21.</label><caption><p><italic><tp:taxon-name><tp:taxon-name-part taxon-name-part-type="genus" reg="Anormalous">Anormalous</tp:taxon-name-part><tp:taxon-name-part taxon-name-part-type="species" reg="liu">liu</tp:taxon-name-part></tp:taxon-name></italic> sp. nov. <bold>14</bold> male stridulatory file <bold>15</bold> female tegmen <bold>16</bold> female last tergite <bold>17</bold> female subgenital plate <bold>18</bold> ovipositor <bold>19</bold> fore tibia <bold>20</bold> mid tibia <bold>21</bold> hind femur.</p></caption><graphic xmlns:xlink="http://www.w3.org/1999/xlink" xlink:href="zookeys-1078-049-g003.jpg" position="float" orientation="portrait" xlink:type="simple" id="oo_624040.jpg"><uri content-type="original_file" xlink:type="simple">https://binary.pensoft.net/fig/624040</uri></graphic></fig><p><bold><italic>Paratype</italic>: Female</bold>: India: Jammu and Kashmir; Kashmir, Baramulla, Gulmarg (<named-content xmlns:xlink="http://www.w3.org/1999/xlink" content-type="dwc:verbatimCoordinates" xlink:type="simple"><named-content content-type="geo-json" specific-use="{&#34;type&#34;:&#34;Point&#34;,&#34;coordinates&#34;:[74.380500,34.048400]}" id="NCID0ERPAC" xlink:type="simple">34.0484°N, 74.3805°E</named-content></named-content>), two females, 20.08.2021, on grass, collected by Muzamil Syed Shah deposited in Museum of Zoology Department, Aligarh Muslim University, Aligarh Uttar Pradesh, India.</p></tp:treatment-sec><ref-list><ref id="B6"><mixed-citation xmlns:xlink="http://www.w3.org/1999/xlink" xlink:type="simple"><person-group><name name-style="western"><surname>Liu</surname><given-names>CX</given-names></name></person-group> (<year>2011</year>) <article-title><tp:taxon-name><tp:taxon-name-part taxon-name-part-type="genus">Phaneroptera</tp:taxon-name-part></tp:taxon-name> Serville and <tp:taxon-name><tp:taxon-name-part taxon-name-part-type="genus">Anormalous</tp:taxon-name-part></tp:taxon-name> gen. nov.(<tp:taxon-name><tp:taxon-name-part taxon-name-part-type="order">Orthoptera</tp:taxon-name-part></tp:taxon-name>: <tp:taxon-name><tp:taxon-name-part taxon-name-part-type="family">Tettigoniidae</tp:taxon-name-part></tp:taxon-name>: <tp:taxon-name><tp:taxon-name-part taxon-name-part-type="subfamily">Phaneropterinae</tp:taxon-name-part></tp:taxon-name>) from China, with description of two new species.</article-title><source>Zootaxa</source><volume>2979</volume>(<issue>1</issue>): <fpage>60</fpage>–<lpage>68</lpage>. <ext-link xlink:type="simple" ext-link-type="doi" xlink:href="10.11646/zootaxa.2979.1.4">https://doi.org/10.11646/zootaxa.2979.1.4</ext-link></mixed-citation></ref></ref-list></tp:taxon-treatment>
